# Supplementary material for: A Bayesian decision support tool for efficient dose individualization of warfarin in adults and children
Source: BMC Med Inform Decis Mak. 2015 Feb 7;15:7. doi: 10.1186/s12911-014-0128-0 (PMC4324411; doi:10.1186/s12911-014-0128-0)
Supplement: Additional file 1: — Warfarin Dose Calculator 1.0.1. Provides important information on how to name data files for importation of treatment data into the Warfarin Dose Calculator. [file 12911_2014_128_MOESM1_ESM.zip]

Archive with 1 entries (1 files):
- 12911_2014_128_MOESM3_ESM.jar
